# Supplementary material for: Longitudinal Analysis of Patient Specific Predictors for Mortality in Sickle Cell Disease
Source: PLoS One. 2016 Oct 20;11(10):e0164743. doi: 10.1371/journal.pone.0164743 (PMC5072581; doi:10.1371/journal.pone.0164743)
Supplement: S1 File — It is available upon request. (XLS) [file pone.0164743.s001.xls]

## Sheet: 2002 and 2012 combined_clinic_v
MRN	DateOfBirth	Sex	EDVisits	Admits	Clinic	EDB	InpatientB	ClinicB	Death=2/Alive=1	DeathDate	weight2002	weight2012	HgF2002	HgF2012	rbc2002	hb2002	hct2002	rbc2012	hb2012	hct2012	mcv2002	mchc2002	mcv2012	mchc2012	plt2002	plt2012	wbc2002	wbc2012	retic2002	retic2012	ldh2002	ldh2012	cr2002	cr2012	alb2002	alb2012	tprot2002	tprot2012	alkphos2002	alkphos2012	ast2002	alt2002	ast2012	alt2012	tbili2002	dbili2002	tbili2012	dbili2012
225154	1949-12-14	M	0	0	0	1	1	0	1			68.54		5.3						21.82												566				4.73333		8.66667					88.6667	48.3333		0.25	9.13333	0.966667
377687	1970-10-23	F	3	0	5	5	3	11	1		47.6	55.33			2.44	8.05	22.6	2.34	7.7	32.6	91.75	36.1	93.6	35.2	533.5	621	16.7	11.4	358.95			314.333	0.45		4.5	4.64	7.8	8.02	83		51	19	29	16.8	4.6	0.471429	1.56	0.36
379834	1969-03-05	F	9	0	11	3	2	10	1		39.9	56.75			3.16	9.85	28.8	3.335	10.5	24.3	91.1	34.2	98.05	32.2	254.5	286	10.4	12.55				511	6.75	1.15	4.1	4.46667	7.3	7.3	560	167.5	27	10	40	37.3333	0.5		2.46667	0.333333
382567	1982-04-25	M	8	2	13	12	1	7	1		78.2	85.73	10.9		2.842	9.02	24.52	2.63	8.55	26.03	86.72	36.64	92.5	35.2	379	331	12.3	11.4	272.72			471	0.7	0.75	3.95	4.8	7.75	7.8	101.5	61	29.5	12.5	31	12	5.95		13.7	0.4
403137	1989-08-24	M	0	0	0	0	0	1	1									3.111	8.88	22.95			83.7	34.13		349.8		13.41		301.25				0.9		4.42		7.94		65			55.8	18.4		0.4	4.02	0.3
413984	1990-04-19	F	2	1	8	1	0	17	1			48.7	48.1	11.15	2.72	9.93333	27.4833	2.37667	7.8	22.4966	101.033	36.1167	96.7	34.0333	394.5	362.667	12.3333	11.3667	95.4	435.6			0.366667	0.65	4.45		7.7		221	94.5	41.5	14			1.475
431198	1955-04-09	F	1	0	7	0	0	119	1		48.1	57.15	10.7					2.25241	7.51724	28.925			101.141	33.4828		188.414		4.86207		125		980		4.62632		5.1		8.1		253.5			56	16.5			1.95	0.4
444787	1946-02-07	F	1	0	10	2	1	5	1		74.8	75.29	31.6		3.01	10.2	29.5	2.7825	9.75		97	34.85	104.15	33.675	301	303.75	8.9	9.325	120.8			842	0.5	1.025	4.5	4.36667	8.2	7.36667	109	112.25	40	35	30	26.3333	2.7		2.26667	0.533333
458518	1984-07-23	M	0	0	1	0	0	1	1					1.2	3.49	7.2	22			29.8	62	33.3					7																			0.3
486115	1952-10-10	F	0	0	0	0	0	3	1			68.04		31.5	3.32	11.2	32	3.27	10.2	21.175	95	35.6	91.1	34.2	324	317	7.2	6.4				322	0.6	0.9	4.8	4.76667	8.5	8.23333	87	67	42	22	37	13	2.5		1.26667	0.233333
626147	1954-07-22	M	2	2	1	1	0	6	1			84.36						2.36875	7.0375	19.8889			89.6375	33.1875		248.25		9.8875		245.833				4.21429						125.167						0.35
1000466	1985-02-03	M	1	1	7	0	0	5	1			59.87		3.6	2.745	7.8	21.75	1.94778	6.3	28.25	79.25	35.85	100.867	32.3	443	213	15.7	30.7111	260.6	657.375		368.5	0.7	1.02222	4.85	4.8	8.7	8	114.5	366	43.5	20.5	31	17	12.3	0.1	3.25	0.25
1000605	1986-12-31	M	0	0	1	0	0	11	1			97.52						2.5175	10.075	39.6			112.525	35.7		222.75		9.325				255.231		0.6		4.71538		8.28462		79			21.7692	13.4615		0.6	1.99231	0.376923
1004319	1986-03-26	M	2	0	15	0	0	1	1		55.4			10.825	2.45	6.9	20.5			20.7	83.7	33.7			387		12.7					310	0.55		4.1	4.7	6.7	7.7	258.5		32	11	39	44	21.55		2.3	0.3
1004342	1988-05-26	F	0	0	7	2	0	4	1			61.68	14.2	9	2.32	7.65	21.5	2.26	7.3	27.3917	92.5	35.7	91.6	35.3	471.5	458	15.95	10.5		492		220.667	0.3	0.4		4.86667		7.73333		77			26.1667	20.1667			4.05	0.25
1004584	1985-10-04	M	8	1	8	4	1	0	1		58	67.16		4.53333	2.87	9.1	25.6286	3.31333	8.96667	25.6333	87.7429	36.0857	82.675	32.7333	410.429	610.5	10.4714	15.5167	171.36	76.875			0.425	0.583333	4.36667	3.66667	7.46667	6.93333	157.333	90.125	39	21.3333	78	70.8333	3.53333	0.6	9.41667	4.61667
1005934	1979-03-14	M	3	0	11	1	1	8	1		145	61.23		11.5	2.65167	8.53333	24.7167	2.62333	8.76667	23.9133	93.5333	34.4833	98.1667	34.2333	624.333	445	11.3	9.8	185.5	173			0.64	0.7	4.46	4.9	7.36	8	142.8	141	37.8	26.6	73	19	6.04	0.3	5	0.4
1006221	1953-11-07	M	6	1	32	0	0	20	1		46.36	53.52		4.8	2.84435	8.45217	25.2652	2.76067	7.90667	24.5	88.4565	33.8696	86.5067	33.1533	299.609	201.933	9.46957	12.8933	99.555	167.636	981		1.04286	1.25588	4.47143	4.3	7.62143	8.1	92	104.333	50.2857	34.1429	49	16	2.89286	0.4	3.9	0.4
1006390	1984-11-27	F	4	1	7	1	1	8	1		64.5	71.66			2.714	7.92	22.42	2.15	8.4	31.65	81.92	35.52	114	34.3	353.25	315	14.2	6	193.6				0.4	0.3	4.4		8		118		53	18			9	0.35
1006391	1986-02-25	M	2	1	4	8	4	9	1		42.5	77.11	7.3	4.8	2.48	7.4	20	2.915	11.55		80	37.4	109.1	36.45	623	221	12.2	3.35	261.4	93				0.7		4.5		8.3		107			126	99		0.5	4.4	0.9
1006448	1985-11-06	M	0	0	0	1	1	1	1																																					0.475
1008797	1968-11-27	F	2	0	10	3	3	16	1		46.3	51.79		7.5	2.52	7.63333	22.1167	2.665	9.1		88.3	34.2667	103.9	32.85	472	300	9.88333	8.85	73.7			590.833	0.466667	0.7	4.26	4.76667	7.76	7.45	138.4	129	28.4	19.4	67.5	17	1.4	0.275	4.61667	0.333333
1010451	1987-11-30	F	6	0	16	38	14	0	1		60	66.73	16.2		2.56769	8.91538	25.2615			26.2	99.6692	35.2308			330.75		11.1083		67.1286				0.266667		3.46667		7.06667		619.667		224	35			1.76667	0.423077
1012066	1975-08-24	F	0	2	8	0	0	6	1					1.175	2.91	9.35	26	3.18	8.9		89.5	35.9	82.4	34	421	650	7.8	6.6	149.65	346			0.5	0.5	4.3		7.6		68	79	31	19			3.4	1.05
1012642	1987-03-19	M	2	0	4	1	1	1	1		38	58.17	17.8	2.6	2.74	8.5	23			26.0818	85	36.3			535		12.9		196.4			225	0.3			4.6		7.8					33	39		0.4	0.9	0.3
1013537	1985-12-28	F	2	0	5	29	15	11	1		68	74.39			2.635	7.9	22.9714	2.88091	8.67273	33.5667	87.5071	34.3071	91.1	33.2727	663.846	588.273	12.5286	13.6182	145.064	282.333			0.466667	0.336364	3.95	4.51667	7	7.43333	203.667	219.2	46	36.5	80.5	20.3333	5.35		11.3667	1.51667
1013677	1977-04-21	M	0	0	20	1	0	7	1			64.86	26.3	4.2	3.09	12.88	36.62	2.83444	11.9778	26.8889	118.04	35.38	118.422	35.7	230.6	310.778	7.74	6.85556	191.8	144.2		593	0.5	0.588889	4.3	4.2	7.8	7.35	174.333	124.222	21.6667	13	80.25	42.25	0.866667		4.7	1.45
1017569	1988-09-02	F	0	0	0	97	5	0	1			62.36						2.74111	9.18889	22.7125			97.9	34.1889		472.333		9.96667		228.143				0.528571		4.6		8		96.5			31	14			1.9	0.3
1022402	1958-08-14	F	1	0	16	1	0	45	1		72.6	80.28			3.81	8.43333	26.3333	3.34375	7.0125		68.3333	32.4333	67.9875	30.9	394.333	419.25	7.93333	6.7	195.5	185.5		252.333	0.6	0.8	4	4.4625	7.9	7.625	88	102.5	42	24	140.25	221.875	0.6	0.3	2.275	0.85
1023128	1970-07-08	F	4	0	2	0	0	2	1				2.6							29.1												248.5				4.21818		7.06364					16.6364	10.4545		0.433333	1.40909	0.372727
1023480	1974-12-31	M	1	0	1	0	0	2	1			89.35		9.26667	3.39	8.1	25	3.38	10.1	23	74	32.1	86.55	34.7	216	174.5	12.6	7.45		222.5			0.6	0.85	4.2		8.6		145	176	69	69			6.9	0.2
1023911	1981-05-18	M	1	0	4	5	2	1	1			71.35		1.4				2.62	8.2	23.4			87.8	35.7		386		14.6		516		483		0.5		4.6		7.43		72			47.3	29		0.233333	4	0.32
1025995	1958-03-25	M	3	0	32	4	3	5	1		53	50.34	1.8	4.33333	1.88175	6.6425	18.5325	2.34	7.6		98.24	35.9375	100	32.5	375.9	465	12.16	14.8	178.228	682		238	0.79	1.2	4.08947	4.5	8.34211	7.2	121.447	157	46.5	17.7895	17	13	2.24737		1.5	0.3
1028893	1980-12-17	F	7	0	10	2	0	0	1		57.2		21	15.4	2.39	7.1125	20.1875				83.525	35.55			428		12.8875		114.325				0.57		3.97143		7.9		132.857		78.8571	41.4286			2.54286
1030202	1968-08-13	M	1	0	0	3	1	4	1			102.96								27.0846												248				4.3		7.9					17.5	10			0.95	0.25
1041229	1978-07-25	F	2	1	12	2	0	16	1			54.43	37.6					2.40462	9.50769	26.8429			112.877	35.1077		178.692		4.67692		166.333		500		0.423077		4.9		7.44545		96.1			35.1818	11.2727			16.3	0.536364
1043163	1976-05-04	M	0	0	0	0	0	2	1			62.59						2.80571	9.44286	24.0875			95.7429	35.2		625.143		5.92857		85		293		0.8		3.8		8		97.25			14	12			0.6	0.2
1047455	1956-09-08	F	0	0	0	2	2	6	1			78						2.3125	8.3125	24.24			104.263	34.5375		333		9.35		276.5		477.5		0.666667		4.525		8.25		77.2857			47.5	24.5			3.175	0.325
1049902	1953-12-07	F	1	1	0	0	0	36	1		56.1	47.62	9.8		3.08	9.6	27	3.25	8.12	22.2	88	35.3	74.62	33.5	492	335.4	7.9	7.96		193.75				0.883333	4.2	4.75	8.4	7.8	214	248	35	24	40	59.5	3.9		1.7	0.4
1058196	1978-11-02	F	10	3	2	5	0	0	1		50.8		11.9		2.71167	8.06667	22.9167	2.59	7.9	26.8	84.5667	35.25	85.7	35.6	485.5	447	12.1167	12	200.84	634			0.5	0.5	4.575		8.2		109.75		39.75	21.25			1.7	0.2
1059506	1989-05-07	M	3	0	3	4	4	13	1		33.8	64.86	15		2.64	8.675	24.25	2.62	9.3		92.25	35.75	102.3	34.7	597.5	362	10.9	10	204.9	282				0.8		4.45		8.5375					110.625	58.75			6.6375	0.75
1059865	1978-08-12	M	19	0	12	1	0	0	1		59		19.9	1.16246	2.5925	9.075	24.5			21.1667	94.75	37			324.5		11.075		282.475				0.6		4.525		7.55		87.5		45	25.5			7.9	0.5
1062659	1963-10-16	M	0	0	2	0	0	3	1			97.52						1.92667	7.6	34.3231			109.867	35.9		355.333		8.96667		216		430		0.9		4.6		7.6		79.6667			46.5	18		0.5	1.8	0.4
1063074	1982-09-06	M	5	3	13	5	0	2	1		65.5	73.48	13.6		3.2	10.7	29.8857	3.11077	11.5077		93.1429	35.9143	110.331	33.5077	635.143	376.462	16.3143	12.2462	358.88	189			0.8	0.766667	4.3	4.7	8.4	8.26667	129	119.556	31	23	21	17.6667	3	0.366667	1.53333	0.4
1063336	1956-02-08	F	1	0	3	1	0	7	1		76.2	74.39	16.1	14.9667	2.75667	9.16667	26.1667				94.9	35.0667			425		17.8		148.5				0.7	0.733333	4.76667		7.3		91	87	31.6667	25			4.06667
1065425	1986-07-17	F	1	0	3	1	0	4	1				4		2.38	7.23333	20.6			24.18	86.1667	35.3333			649		13.5333		439.933				0.5		4.4		8.4		169		44.5	22.5			7.7
1065756	1979-03-25	M	1	0	4	0	0	28	1		71.2		17.1		2.045	7.9	22.25	2.14	8.54	20.5	108.075	35.75	113.12	35.34	374.75	369.6	5.925	4.2	63.3			418	0.6		4.43333	4.4	7.46667	7.8	95.3333		29	16	28	19	2.6	0.3	2.7	0.5
1069045	1960-12-25	F	0	0	1	3	2	3	1			67.13		2.15				1.99	7.4				103.1	36.2		308		11.3						1		4.6		8.4					38.25	16.75			3	0.325
1070309	1990-02-23	F	0	0	5	0	0	3	1			63.5			3.485	8.35	24.5			20.9333	69.5	34.65			234.5		10.95		186.55			820.5	0.4		4.2	3.05	7.1	6.8	229		34	15	51	256.5	3.5		2	1
1072920	1982-10-10	M	2	0	7	1	0	1	1		71.9	69.85			2.49	8.2	23.2	2.14	7.46667	19.4333	93.2	35.3	97.8	35.6333	301	274.667	10.8	6.1		244			0.8	0.833333	4.2		7.1		86	65	32	12			7.1	0.9
1077927	1980-02-15	M	2	3	1	0	0	10	1			102.06	16.5	15.45	3.695	10.45	30.5	2.35667	6.13333	34.9667	82	34.6	82.4667	31.5667	299	400.667	10.1	13.0333	304.9		295	489	0.9	1.1	4.3	4.56667	7.7	7.2	154.5	89.5	25	14	32.6667	11	1.4	0.5	13.0667	0.4
1079000	1962-05-03	F	0	0	6	1	0	15	1		63	67.58		9.8	4.66417	12.775	35.925	4.24667	11.5333	25.1667	76.625	35.7583	82.2667	33.0667	266.667	199.333	5.60833	7.16667					0.771429	0.833333	4.1		7.9625		69.375	62.25	19.125	15.625			0.6875	0.8
1080131	1973-06-21	M	2	0	3	50	2	0	1			61.23						2.89	8.53333	29.55			87.1	33.9667		355.667		16.9333		391.5		368		0.65		3.7		6.8		101			88	78.5		0.4	11.2	2.55
1089656	1980-11-25	F	0	0	0	1	0	5	1			60.32		8.6				3.315	10.2	21.9			89.15	34.6		220.5		6.65		187				0.6						75
1090573	1983-07-21	F	4	0	2	5	2	12	1			50.34		3.34706	2.7	8.125	22.25	2.57333	7.66667	17.0429	83	36.375	85	35.0667	325.25	295.667	18.35	11.6333	310.2	291			0.5	0.5		4.3		7.4		56			30	15		0.45	0.8	0.2
1094834	1976-12-16	M	3	0	31	3	4	7	1		50.8	58.06	3.1		2.334	6.28	18.2	2.17286	5.75714	22.45	78	34.54	78.5571	33.7286	544.8	430.714	12.14	14.0286	167	531.143			0.55	0.614286	4.5	4.2	7.4	9.1	94	97.8333	35	19.6667	38	8	3.6	0.55	2.5	0.3
1101717	1990-06-18	F	3	4	3	7	5	4	1			54.43			2.8475	8.3	23.35	2.28	7.65	22.2	80.95	35.75	98.55	34.05	378.25	365	13.225	8.6	150.05				0.466667		4.43333	5.3	7.76667	8.2	182.667	104.5	106	76	38	12	3.26667		3.9	0.3
1107167	1990-07-26	F	8	3	8	42	16	2	1		36.2	68.94	17		2.28429	6.94286	19.4286	2.485	7.45	24.8	84.8286	35.8571	89.35	33.5	393.714	395	11.1286	19.05	154.267	54			0.366667	0.4	4.66667	4.075	8.03333	7.6	262.333	63	38.5	17.3333	46.5	25	1.85	0.4	2	0.45
1107883	1990-11-19	F	2	1	13	0	0	4	1			61.3	17.6		2.73	8.2	24	2.46	8.3	27.8667	86	34.9	100.8	33.5	481	792	11.6	3.5					0.4	0.6	4.5	5.05	7.4	7.5	235	53	34	12	39	14	6	0.5	5.1	0.3
1115872	1985-01-19	F	4	1	6	2	1	7	1		51.1	72.57	22.1	3.6	2.39167	10.3833	27.1333	2.39333	10.0667	23.5667	114.483	38.0667	116.333	36.2	480	333	6.2	4.73333	144.725	153.333	455		0.4	0.6	4.7		8.6		95	57.6667	38	19			3.7
1118754	1980-07-06	M	1	0	32	0	0	5	1		64.4	68.49	15.4		2.835	8.7	26.35	2.88667	7.93333	21	92.55	33.25	81.6667	33.6667	563	373	6.05	8	156.6	323.667			0.7	0.8	4.45	4.4	8.05	7	88.5	65.3333	18.5	7	51	30	1.95		3	0.5
1118765	1960-03-02	F	1	0	3	0	0	4	1			74.84	16.5		2.296	7.22	20.84	2	7.4	26.28	89.76	35.02	105	35.25	408.2	430	6.66	5.3	201.4	143.5	643	477.111	0.5	0.6	4.1	4.54545	8.25	7.17273	73	75	31	12	32.9524	24.2727	1.95		1.41364	0.331818
1123674	1964-03-16	M	2	1	4	3	3	18	1		87.1	88.9		9.85				3.534	8.9	20.6375			74.34	33.9		261		13.2		351		313		0.757143						125							2.2	0.3
1127068	1982-05-23	F	1	0	5	3	1	13	1			75.29		18.55	2.44	8.4	23	2.1875	7.35		94	36.7	94.3375	35.625	541	488.5	8.9	11.3875	235.1	453			0.5	0.683333	4.5		8		71	55	31	12			2.2	0.3
1128335	1973-08-01	F	3	0	7	2	2	1	1		64.9	59.87		6.4						25.65																3.5		5.8					50	67		0.3	3.8	0.5
1128503	1969-11-29	M	5	0	14	3	0	9	1		52.2	60.32	4.5		3.105	9.3	27.3333	2.905	8.8	15.6	87.8333	34.1667	88.25	34.35	174.5	141	8.2	7.95	180.24	243		267	0.7	0.85	4.15	4.5	8.1	7.7	83.5	92	28.5	14	23	6	1.45		1.3	0.4
1128506	1964-05-05	F	1	0	33	4	4	1	1			70.44		14.8	2.01105	6.37632	18.5289	1.79	5.3	18.9	92.0421	34.4684	87.2	34	330.211	286	9.99737	8.9	200.973				0.845946	2.75	4.04054		7.00811		69.2973	70	17.4595	9.83784			2.72973
1129162	1972-06-25	M	2	0	8	1	1	4	1		54.9	55.33	7.4	1.95	2.314	7.36	22.1	1.91	6.5	24	95.22	33.49	99	34.4	145.1	130	15.1	12.6	236.4		753.333		0.528571	0.7	3.52857		7.04286		95	57	54	28.5714			2.51429
1131179	1969-07-03	F	5	0	14	1	1	6	1		53.1	63.61	11.4		2.45667	7.26667	21.2833	2.86	7.9	19.85	86.35	34.3	83.9	32.9	362.25	426	11.1833	8.4	282.2				0.433333		3.96667		7.8		282.667	121	33	14.6667			1.26667	0.4
1131756	1966-08-09	M	6	0	19	1	1	12	1		54.2	52.16	18.4	2.7	1.93333	5.23333	15.8667	2.2685	6.4575	27.85	82.0333	33.0333	87.4675	32.5525	609.333	271.9	13.2	16.2925	35.9	49.6667		475.5	1.425	5.64848	3.86667		7.9		92.3333	234.167	31.6667	19			1.23333
1136294	1978-05-18	M	1	0	4	0	0	1	1			52.61	10.3	13.6	2.69	8.6	24	2.95	9.9		90	35.5	94.4	35.55	419	398	5.5	7.55	178.9	269.5	381		0.6	0.7	4.4		7		89	93	24	11			3.2	0.483333
1136423	1967-10-29	F	4	0	17	2	0	6	1		62.1	58.96	21	5.42218	2.61313	8.7125	24.6125				94.025	35.525			364.5		11.8125		129.08			340.8	0.56875		4.8	4.23333	7.60625	8.56667	63.6875		21.9333	9.875	30.1111	26.5556	4.7125		8.15556	0.6
1138341	1992-04-17	F	0	0	0	1	1	3	1											16.9714																4.4		7.9					38	48		0.5	4.4	0.3
1140240	1954-11-09	M	1	0	2	2	2	30	1			84.36			2.225	5.65	17	1.89829	5.82286	27.1	77	33.05	89.4657	34.32	211	205.886	10.15	7.42		171.8			0.6	2.29706	4	4.2	7.9	7.4	111	120.414	55	13	38	18	3.1		2.6	0.2
1143568	1972-06-16	M	4	0	10	0	0	16	1		56.7	55.79	15.7	8.9	3.12	11.4	33	2.35133	9.62	18.9	105	34.8	115.307	35.5733		172.4	4.5	4.36	124.7	87.3333	396		0.55	0.866667	4.25		8.2		109.5	81.2667	44	31			2.15	5.2
1143672	1966-10-25	M	0	0	18	1	1	3	1			57.15	9.9	5	2.96	7.9	22	2.3	6.6		76	35.3667	82.2	34.9	265.667	214	10.3	8	211.667			699	0.8	1.2	4.16667	4.75	7.63333	7.75	121.333	142	44.3333	20.6667	38.5	16	3.9		4.2	0.3
1143849	1950-02-14	F	2	0	12	0	0	10	1			71.3	25.7	4.8	3.13667	9.26667	26.3833			21.75	83.9833	35.2167			225		7.3		134.525		382		0.666667		4.26667		7.96667		94.1667		53.8333	24.1667			2.31667	0.55
1148775	1979-10-21	F	0	0	3	6	5	11	1			80.28			2.52	7.5	21	2.08	7.95	18.4	85	35.2	104.525	36.6	384	424.5	8.4	6.475		140.5		257	0.5	0.5	4.3	4.7	8.3	7.5	91	68	31	11	24	13	3		3.8	0.2
1149607	1977-05-02	M	28	1	32	12	5	6	1		106	73.48		32.1	2.74192	7.30385	21.1154	2.37	6.1	21.7519	76.7115	34.7962	77.6	33.2	354.962	276	13.1923	11.7	128.308	197			0.715385	1.1	3.96957		8.56522		96.6957	77	55.5652	18.0435			2.78696	0.4
1152800	1967-01-31	F	1	0	1	8	7	7	1		63	65			2.4971	7.15161	20.2516	2.60667	7.32222	26.475	81.0194	35.329	83.563	33.6185	455.677	503.148	13.171	14.0074	132.8	144.889	86	615	0.65	0.844444	4.59643	3.62	8.33571	6.9	78.9643	108.533	47.5357	35.2857	46.3	31.6	1.97857	0.45	6.43	3.18
1153408	1991-03-04	F	2	1	6	1	0	14	1		25.2	59.87			2.6	8.5	24.3333	3.2075	8.99167		93.5333	34.9667	82.625	33.975	467.333	376.167	15.2333	20.0583	344.667	236.5				0.490909	4.8		7.8		232	181	49	30			3.6	1.7
1156369	1971-12-24	M	10	0	32	0	0	6	1		70.8	77.11	28.4		4.205	9.43	27.775			14.5	66.3	33.885			139.35		4.97		134.832			311.8	0.752632		4.41667	4.38333	7.53684	7.65	70.9412		35.9375	26.7778	22.6667	9.33333	1.79444		2.15	0.35
1159904	1969-05-02	F	1	0	0	3	3	3	1		93.4	91.71	14.3	7.6	2.08	7.1	20	1.86	4.5		94	36.2	78	31	375	140	8.1	7.5		120		298.286	0.7	0.6	3.8	3.8375	8.2	8.525	176	89	39	27	37.75	54.875	2.2		0.8875	0.3125
1161660	1952-10-27	F	1	0	1	1	1	0	1		46.3	47.82								24.95																4.775		7.675					43.25	31.5		0.175	4.5	0.3
1165205	1963-04-13	M	2	2	4	2	1	2	1			60.3		26.1	2.445	7.15	20.25	2.12125	8.6375		82.85	35.3	117.55	34.625	292	249.5	13.55	12.35		51			1	2.58182	3.8	4.45	7.5	7.175	122	179.286	68	42	81.25	58.75	6.3		24.375	9.9
1166179	1970-06-19	F	2	0	9	0	0	2	1			55.33		2	2.5	6.95	20.1			19.2	80.45	34.5			522.5		11.2						0.4		4.3		7.5		58		40	21			4.8	0.433333
1171175	1971-02-17	F	1	0	11	3	1	7	1			57.15	3.4	30.5	1.355	4.175	12.35	2.135	6.6	25.16	90.85	34.05	89.95	34.375	223	285.75	14.05	13.325	208.5	424.667			0.766667	1.14	3.75		7.6		164	90.75	36.5	6.5			3.45	0.6
1174718	1991-04-19	F	0	0	2	3	3	52	1			46.26			2.23	8	22.35	2.568	8.7	19.35	99.7	35.9	98.48	34.58	390.5	411	24.65	15.48	309.1	366		1721.38	0.35	0.425	3.56667	2.75556	8.33333	6.43333	263.667	190.5	533.667	319.333	45.3333	63.7778	12.0667		3.28889	1.34444
1176418	1966-11-30	F	1	0	3	2	0	24	1			47.17	8.2		2.62	8.35	24.75	1.87	6.65	19.95	94.75	34.05	103.45	34.4	311.25	397	18.25	17.25	120.1			311.5	0.7	0.75	4.5	4.04444	8	8	85.3333	95.5	37	27.3333	24.3333	8.11111	2.96667		1.83333	0.422222
1176542	1986-06-02	F	2	0	18	2	1	7	1		48.5	59.42	19.6		2.594	9.06	26.24	2.525	6.9	26.8	100.9	34.8	78.95	34.6	384.2	514	7.5	9.45	184.167			319.667	0.5	0.6	4.7	4.33333	7.8	7.93333	125	49.5	38	16	24.6667	16.3333	2.6	0.3	2.03333	0.3
1176733	1982-02-16	M	2	0	6	4	4	7	1		72.9	95.42	1	6.1	3.6	9.2	29	3.17	9		80	31.8	84.5	33.6	449	337	12.2	15.3	277.5				0.4	0.8	4.2		8		92	73	26	12			2.7
1178875	1970-01-19	M	3	0	8	1	0	0	1		76.2		8.4	6.6	2.53	8.2	24				94.3333	34.4333			424.667		15.6667		437.1		395		0.6		4.45		7.6		153.5		29	15.5			5.25
1179185	1982-10-18	M	2	1	2	0	0	1	1		54.5		2.9
1182927	1984-06-15	F	3	1	25	0	2	12	1		73	68.94			3.05444	9.16667	26.2667				85.6667	35.1556			526.667		24.1889		209.4				0.5		4.55		7		103		49.5	22			2.75
1183307	1992-01-12	M	0	0	1	1	0	0	1											25.7344												329				4.8		7.625					36	24.25		0.4	1.575	0.35
1183320	1982-04-16	F	3	1	24	2	3	19	1		65.5	80.74	16		2.41667	7.81111	22.4222	2.73937	8.95312	27.96	92.2333	35.1	93.9156	34.825	432.25	479.906	18.8444	15.275	343.1	331.846	1199.5		0.375	0.425	3.525		6.56		95	85.3	92	26.75			2.4	0.58
1184699	1967-11-15	F	14	0	22	12	8	4	1		131	68.63			3.34	9.68462	27.9615	3.3	9.6	20	83.5615	34.6923	84.62	34.32	390.462	397.4	12.8846	13.18	121.75	230.4			0.666667	0.66	4.4125		7.6125		94.375	117.25	41.125	44.125			1.675	0.4
1185295	1961-04-28	M	10	0	13	5	4	11	1		49.9	52.84	4.6	4.63333	2.65714	7.98571	23.7	2.2	7.5	19.7583	88.8143	34.0857	90.9	37.5	303.857	242	10.1286	11.1	286.3	504		288	0.425	0.6	4.45	4.55	8.6	7	56	63	61	20.5	32.5	47.5	4.7	0.4	1.35	0.4
1187677	1956-11-25	F	1	1	2	1	0	22	1			62.59	9.9	3.44				1.9675	6.65833				100.342	33.7917		412.75		11.95		296.3				0.96						53.7778						0.4
1191367	1990-12-09	M	3	1	6	0	0	3	1				22		2.16	8.3	21.8			19.0333	21.8	38.1			368		7.3		164.5
1198187	1964-01-28	F	0	0	2	0	0	1	1									3.26353	9.32353	19.1273			87.7706	32.5588		293.118		5.42941		191		700		0.872727		4.15714		6.95714		70.2			41.8571	18.7143		0.433333	5.42857	0.5
1198253	1981-01-20	M	6	0	8	1	0	11	1			61.68			3.1	8.7	24	2.42273	6.57273	28.68	78	35.8	79	34.4091	364	234.727	11.5	11.7364		137			1.2	1.61111	4.4		8.15		98.5	102.333	19.5	13			3.85	0.4
1201916	1983-02-09	M	5	0	9	0	2	14	1		77.1	84.82	26	2	3.022	11.46	30.84	2.85	10.24	28.35	102.46	37.04	100.8	35.72	333	324.4	7.34	6.74		326			0.633333	0.875	4.52	4.9	7.82	7.1	123.4	84.6667	46	41.6	39	16	4.22	0.2	4.3	0.3
1202711	1967-11-15	F	1	0	13	6	5	3	1			69.53			3.77	10.9	31	3.4	9.625	30.31	81	35.5	83.425	33.9125	377	410.25	8.6	11.8625		127.333		324.667	0.6	0.6	4.7	4.8	8.5	7.7	84	69.5	29	25	28	22	1.7		2.3	0.375
1203729	1961-07-05	F	0	0	0	1	1	26	1			83.46		1.47496				2.474	10.34	18.95			122.86	34.09		324.6		6.66		78				0.71						113.9
1204143	1978-01-27	F	1	0	0	11	4	5	1			50.8						2.26	6.4				83.6	34.1		538		9.9		316				0.9		4.4		7.4		83			39.5	47.5		0.5	1.6	0.4
1207077	1967-06-29	F	0	0	0	0	0	1	1					19.7	2.8175	10.8	29.425			27.8	103.95	36.925					8.35		127.133			376				4.33333		8					41.3333	33.6667			2.9	0.433333
1207161	1960-03-14	M	3	0	1	14	2	0	1			80.74			3.59	10.85	31.6	3.26	9.2	20.3235	87.35	34.6	85.3	33.1	441	450	16.85	15.3	265.6				0.75	1	4.25		7.6		109	94	25.5	21			2.15	0.2
1208637	1960-08-02	M	2	0	14	5	4	24	1		63	68.57			1.81667	5.5	15.3333	2.29941	6.89412	32.1	83.3333	36.4	88.2824	33.9765	373.667	296.706	6.5	7.95882		173.889			1.23333	4.52353	4.56667		7.43333		117.333	130	43.6667	18.6667			3.63333
1209928	1991-11-14	F	3	0	6	4	2	2	1			58.51		1.512				4.42	10.4				72.6	32.4		508		8.7		42				0.7						146						0.4
1214154	1961-02-26	M	2	0	32	0	0	9	1		77.1	75.29	8.4	2.3	2.90758	9.11515	25.7242	2.28	7.85	19.125	88.5606	35.5061	104.7	32.9	201.71	192.5	12.5606	6.375	176.428	82	350		0.721429	2.15	3.71333		7.13333		88.4		74	54.9667			15.5267	0.414286
1214874	1969-03-05	F	1	0	2	6	4	10	1		62.1	71.66	4.1		2.68333	6.86667	19.6667	2.52125	6.2625	24.7444	73	35.2	75.75	32.7625	387	545.125	12.3333	13.0875		160.833			0.85	1.7125	4.5		7.6		94	263.857	41	29			1.4	0.2
1224411	1987-01-03	M	2	1	3	8	0	18	1		60.9	79.83	18.7	2.4	2.76	8.66471	24.6176	2.42333	8.85556	19.25	89.2647	35.3529	102.233	35.7778	551.471	426.222	11.9235	13	72.2111	245.75		347.667	0.9	0.744444	4	4.2	8.7	7	103	87.7778	127	109	33	24	1.6		0.8	0.3
1234225	1981-01-15	F	1	0	1	14	4	3	1		50.3	54.54	4.4	6.8				2.08	6.55	35.2531			92.4667	34.0333		331		12.4333		168.2		305		0.666667		4.5		6.93333		166.833			22.6667	12		0.4	3.1	0.3
1263171	1993-01-23	M	7	1	32	0	0	15	1		45.8			3.85	3.41889	9.54444	27.2111	4.43219	12.0938	17.45	80.1222	34.8556	79.5719	34.3	401.889	330.097	9.67778	9.89355	146.2	189.429		239	0.5	0.969231	4.16667	4.6	7.73333	8.46667	178.333	58.6923	31	14.3333	42.4444	28.3333	2.4		1.77778	0.366667
1276031	1992-07-20	M	6	0	23	3	3	1	1		28.8	54.43			2.48455	8.91818	24.9364	1.93	5.925		100.964	35.8727	90.575	34.05	603.091	403.75	11.1455	11.825	169.589	418		642		0.4		4.25		7.75		108			80.5	19.5			8.1	0.95
1281784	1984-03-02	F	3	0	18	4	8	14	1		47.7		20.5	0.9999	3.80867	11.1643	32.08			30.8	84.3333	34.94			297.2		9.1		182.438			554	0.5		4.6	4.61667	7.9	7.46667	138		24	9	30.1667	12.3333	2.7	0.4	2.7	0.333333
1283014	1988-11-10	F	2	1	8	16	8	0	1		103.3	131.54	46.8	6.45	3.654	10.78	29.8	3.77	10.6	23.1	81.8	36.1	81.7	34.4	184.4	683	5.46	16.4	86.3				0.5		4.3	4.4	7.8	7.2	178	122	28	11	29	20	1.5	0.6	3.7	0.3
1284744	1992-08-26	F	0	0	2	1	0	2	1			65.77						2.62	8.2	28.5			88	35.4		321		11.1				783.25		0.4		3.74286		7.08571		35			31.5714	24.1429			2.1	0.542857
1301777	1970-06-10	M	1	0	1	44	1	2	1			58.5						2.56364	9.77273				111.491	34.2455		349.727		6.56364		214.667		833.423		0.6		2.93		5.61667		81.3333			78.7	33.9667			1.57	0.48
1307009	1964-08-05	M	1	0	1	45	4	20	1			93.89	2.3	17.8				3.802	9.7	20.3			76.1	33.5		337.8		9.18						0.86		4		7.6		144.2			29	17		0.418919	2.4	0.6
1307420	1961-05-25	F	1	0	34	16	13	11	1		65.8	72.71	15.2	6.4	2.21588	8.00588	22.7882	1.89	7		102.606	35.2588	107.45	34.5	451.562	526.5	16.9294	13.45	296.681	583		303.75	0.433333	0.7	4.06	3.96875	6.97333	7.60625	183.467	140.5	41	27.4667	58.375	100.812	2.39333	0.325	7.2875	3.8375
1310261	1978-08-05	M	3	0	12	79	16	1	1		53.1	57.35	3.1		2.8525	8.95	25.425			20.7273	88.55	35.3			274		17.075		422.475				0.475		4.425		8.325		94		41.25	25.5			3.3
1311462	1971-11-09	F	1	0	12	2	0	4	1		49	53.52	10.5	6.5				1.78273	7.60909	24			116.536	36.7		288.818		7.64545		168.2		337.909		0.6	3.8	4.01	7.9	6.75	162	83.2	36	22	58.2	79	2.8	0.45	1.07	0.33
1313956	1961-12-10	F	4	0	13	4	4	4	1		39.9	47.49	12.3	19.7	2.94	9.33333	27.15	2.77	8.3		92.0333	34.5333	86.6	34.6	473.5	498	11.1167	13	200.26	386			0.466667	0.7	4.4		8.05		137	138	32	16.5			3.2	0.528947
1319070	1993-07-28	F	0	0	9	1	1	1	1			53.2	44.6		3.445	10.8	29.5			23.2	85.5	36.6			222		5.3		72.45
1325115	1980-07-05	F	2	0	7	1	0	3	1			64.86	19		2.085	7.15	20.575	2.41	8.2		99.225	34.65	96.3	35.3	576	558	14.6	13.9					0.5	0.6	4.1		7.8		68	69	34	31			1.7	0.6
1342900	1970-11-29	M	1	0	10	2	2	1	1		86.2	95.93			4.19333	10.1333	29.3333			30.1875	70	34.6			272.667		16.9		144.933			298	0.766667		4.8	4.4	7.46667	8	80		26	18.3333	22	24	2.53333		2.7	0.4
1344819	1992-11-30	M	5	0	0	11	4	4	1		26.8	67.5	5.6	4.3				3.32125	10.6				91.05	35.1125		267		5.9875		154.429				0.766667						105
1345838	1994-02-11	M	7	2	3	2	0	1	1			71.32			4.18	11.2	30.3333			27.36	73.3333	36.5667			189.333		6.2		107.9				0.55		4.6	4.3	8.1	6.8	253		39	17	28	10	1.8		5.5	0.4
1346313	1989-07-04	M	13	0	4	8	3	4	1		36.9	68.04			2.495	8.15	22.55	2.978	9.06		90.4	36.15	91.56	33.04	220	321.2	7.7	8.7	127.8	228		349	0.4	0.8	4.4	4.1	7.1	7	202	233.5	36	15	34	31	5.7	0.5	1.6	0.4
1346514	1982-11-03	F	3	0	1	0	1	0	1		57.2			7	3.12	9.15	26			24.1	83.5	35.25			386.5		12.8		210.05				0.4			3.37778		7.01111					23.3333	18.3333		0.266667	3.36	0.5
1355868	1966-11-07	F	2	0	2	4	1	6	1			64.87			2.55	8.2	23	2.58	8.36667		90	35.7	91.7333	35.4333	466	322.333	12.2	8.63333		326		856.833	0.5	0.6	4.4	3.8	8	7.68333	69	86	27	11	87.8333	47.5	4.1		4.15	1.28333
1365088	1992-07-09	M	0	0	7	1	1	5	1			80.4		18.55						26.35
1371324	1977-08-30	M	1	0	8	0	0	4	1		58.5	66.22	1.9		3.78	10	28.625	3.505	8.85	23	76.325	34.9	75.75	33.55	409	242	9.85	8.75	252.9	288		353	0.575	0.75	4.66667	4.75	7.83333	7.85	77.6667	69	36.6667	18.6667	30.5	26	3.4		1.65	0.45
1371588	1989-03-13	F	3	2	28	6	6	3	1		40.7	57.2	5.3	5.2	3.111	9.54	27.2	2.36333	7.7	21.275	87.37	35.57	97.7667	33.5	334.3	202.667	17.06	19.0333	190.7	67			0.7	0.65	4.6	4.9	7.4	8.2	147	116	47	38	80	31	8.6	0.3	3	0.3
1378198	1994-06-14	M	2	0	5	0	0	1	1		25.9				2.23	6.7	18.8	2.4725	7.8	24.8	84.3	35.6	86.15	36.65	523	525.75	16.5	16.825	370.7	404.667			0.3	0.766667		4.8		8.1		130			42	26			1.9	0.4
1378583	1982-06-06	M	3	0	3	2	2	0	1		64.5	66.67	5.5	7.75	2.788	9.04	25.94	2.3	8.9	28.25	92.6	34.86	107.95	35.9	721.8	399	14.72	9.4	262.025	697.5		244.333	0.6	0.65	4.2	4.8	7.4	8.2	145	136.5	39	13	33.75	24.5	4.6	0.38	2.775	0.525
1382779	1966-10-22	F	3	0	6	0	0	5	1			77.56						4.91	8.8				57.55	31.15		241		8.7		196		360.667		0.55		4.7		7.83333		75.5			28	14			2.26667	0.4
1388106	1978-05-05	F	1	0	4	2	1	0	1			82.1	16.9		2.69	8.9	24.9			29.2	92.2333	35.8			474.333		8.73333		88.05		404		0.666667		4.36667	4.5	8.83333	8	83.3333		26.6667	13	37	22	3.05		2.9	0.7
1395020	1960-01-01	M	2	2	0	1	1	11	1			82.55		4.8				3.66	9.3				79.8	31.85		247		5.65				373		1		4.775		7.775		66.25			24.25	20		0.3	0.95	0.3
1398751	1988-07-02	M	2	0	6	2	2	3	1		29.3	48.98	31.4		2.815	9.7	27				95.425	36.1			484.333		11		154.55							4.1		7.05					36.5	32.75		0.3	1.475	0.375
1399806	1985-12-30	F	0	0	0	2	0	16	1			68.04		5.55																		514				4.65		8.35					61.5	44			2.85	0.5
1405957	1982-01-25	M	6	0	1	2	2	1	1		76	83.91			3.43	8.6	24				71	35.2			653		13.7		272.9							4.4		7.6					35	29			2.5	0.6
1411348	1989-07-04	F	2	1	2	0	0	2	1		56.4	96.16								18.6												309.5				3.9		7.5					47	23			1.2	0.4
1425009	1952-11-12	M	1	0	2	3	3	10	1			73.34		1.59997	2.23	7.9	22	1.97667	6.57778	21.2	99	35.7	94.3	35.5222	255	259.333	10.9	8.31111				204.5	1.6	4.80833	3.3	4.46667	7.2	8.16667	92	75.6667	53	23	16.6667	16.6667	6.2	0.345455	1.2	0.266667
1430669	1994-03-14	F	1	0	1	0	0	5	1		18.2	43.54		2.1	2.58	8.2	23	2.542	7.84	32	88	36.1	83.1	36.96	514	411.4	14.3	9.76		303.2		492		0.52		4.5		7.6		70.8			42.5	19.5		0.3	2.2	0.4
1431586	1977-12-02	M	1	0	31	0	0	5	1		74.8	82.66			4.865	10.45	31.5667	5.13	10.4	26.3	65	33	62.4	32.5	213.667	319	16.6333	13.3	275.825	337			0.633333	0.7	4.35714		9.12857		166	243	73.8571	52.4286			2.95714	0.466667
1435350	1969-05-05	F	0	0	0	2	2	6	1			76.23		12.9				3.35	8.7	27.5667			78.5	33.1		356		6.4				348				4.6		7.3		80			30.3333	23.3333			3.3	0.4
1436249	1992-08-28	F	3	0	2	6	3	5	1		22.3	48		6.75				3.23667	9.36667	24.45			85.1667	34		554.667		19.6333		155				0.433333						215.5
1439582	1993-11-24	M	3	1	8	3	2	9	1		23.5	60.9		5.1				2.875	8.7	20.8143			85	35.55	416.364	359.5		16.65		422.5		556		0.85		4.1		6.4		87			49	23			6.5	0.6
1445204	1974-11-11	M	1	0	2	1	0	23	1									2.27786	6.92857	23.2385			91.4929	33.3		275.929		16.5071						7.88
1448896	1990-12-03	F	3	1	14	0	0	25	1		31	50.1			1.88667	6.46667	17.9333	2.60154	7.75385	30	94.6333	36.2667	89.4462	33.4077	273.333	214.923	13.6667	11.7615	86.85	287.125		801.75	0.6	0.533333	4.3	4.125	8.3	7.6	180	78.7	46	10	69.625	33.625	2.8		1.9	0.4625
1450662	1978-09-21	M	5	0	6	1	1	3	1		67.1	64.86	11.1		4.1	10.9	32	3.6	10.1667	24	77	34.4	83.4	33.9	234	314.667	15.8	11.1667	213.6	349		392	0.6	0.65	4.7	4.75	7.6	7	146	138	78	58	40	27	4.7		2.9	0.4
1454093	1994-06-01	F	1	0	3	1	1	4	1			59.6		16.9				2.578	8.46	27.725			93.56	35.26		436.4		6.86		159.4				0.52						50
1457928	1960-04-01	F	1	0	3	3	3	4	1			69.4	19	8.46667	2.66	8.95	25.05	2.85	9.575	23.75	94.9	35.5	97.25	34.475	335	306	8.95	9.975	122				0.6	0.433333	3.7		7.95		76.5	91.3333	35	17.5			3.6	0.3
1459113	1994-03-16	M	3	0	12	0	0	10	1		24.8	56.24	17.4	1.76666	2.8975	10.1	27.6125	2.55	8.55	18.4778	94.925	36.7125	93.2	36	321.75	499.5	8.8125	11.4	93.3333	317.5		429.25	0.5	0.6	4.6	4.25	8.05	7.03	275	97	35.3333	12.8333	28.3	14.2	3.5		1.85	0.39
1466624	1985-01-21	F	2	0	4	3	1	14	1		60.2	53.52		2.7	2.302	6.86	19.8	2.05	6.26667		85.6	34.84	90.5444	34.0333	462	350.667	8.58	7.4	136.7	219.2		396	0.566667	0.655556	4	4.075	9.13333	8.175	86	62.6667	35.6667	13	118.75	89.25	2.5	0.485714	3.9	1.775
1470300	1971-01-05	F	3	0	6	11	8	10	1		59	56.7		12.5	2.17333	6.55	19.6667	2.10333	7.06667	22.5	89.8333	33.55	104.567	32.2333	812.167	662	18.8	21.0667	188.575	560.5	172		0.4	0.525	3.56667	4	8.1	6.9	157.667	130.25	13.6667	10		85	1.73333		2.6	0.7
1471317	1956-03-22	F	0	0	0	0	0	2	1			64.41						2.258	7.82	26.2			99.66	34.82		277.6		8.4		348		403.5		0.64		4.7		7		105.6			28.5	18			3.95	0.35
1485645	1981-02-14	F	1	0	4	2	1	9	1			76.2			2.8	8.6	23	2.93	8.9	23.55	82	37.6	89.4	34	376	396	12.7	10.4		408			0.6	0.7	3.9		7.5		72	68	23	10			2.1
1489452	1966-10-08	M	3	0	11	3	0	0	1		67		20.1		2.6	8.65	24	2.275	8.2	23.65	92	36.3	103.45	34.9	334	265	10.3	14.05	212.2	149			0.8	0.9	4.45	4.2	7.6	8.7	73.5	62	26	30	38	15	2.1	0.3	3.2	0.3
1499039	1959-09-10	F	2	0	10	0	0	10	1		64	49.89	17.2	10.15	2.68667	8.86667	25.4667	2.45	8.15	22.0571	94.3333	34.9	96.55	34.45	320.667	274.5	8.2	7.55	137.567	151		573	0.5	0.5	4.35	3.6	7.5	7.2	101.75	121.5	27.25	19.75	38	19	1.575		3.8	0.9
1505113	1991-06-23	M	1	1	8	12	4	3	1			64.3	40.2		2.284	7.54	20.56	2.73286	7.84286	21.6	90.36	36.7	80.6143	35.5857	305.4	193.857	10.6	11.9857	113.675	464.2		862.5	0.2	0.483333	4.4	4.35	7.2	7.65	164	102.5	35	19	85	36.5	2.8		4.05	0.3
1510284	1987-03-07	F	0	0	6	7	6	0	1			54.11		4.9				2.145	7.35	25.75			100.95	34.05		766		17.6		249				0.3												0.325
1515294	1983-06-13	F	0	0	0	0	0	1	1			66.22		15.4				2.685	8.7	28.1			95.9	33.8		402		5.25				474		0.5		4.3		10.3		72			124	88		0.3	3.9	1.5
1517677	1986-10-04	M	1	1	5	3	0	0	1		55.2	64.66						3.41	10	19.45			82.4	35.6		258		9.5		280				1.1						81
1528593	1976-06-09	F	2	0	13	2	1	1	1		59.7	63.07		0.9999	3.05	7.825	23.92			24.6429	76.325	33.575			533		12.1		125.4			346	0.6		4.8	4.1	8.4	6.8	73		25	13	32	19	3.4	0.6	2.4	0.3
1529553	1985-10-26	F	0	0	6	3	2	19	1			59.87						2.28286	8.5	26.385			108.2	34.3714		469.429		10.0143		157.4				0.614286						93.8333						0.275
1530707	1990-07-30	M	4	0	32	5	3	7	1		49.8	71.86			2.845	8.36	24.51	3.1135	9.015	20.1	85.61	34.36	84.735	34.185	261.9	259.1	20.91	16.73	222.914	475	524	1241	0.4	0.671429	4.53333	3.6	7.83333	8	296.667	73.2727	44	13	92	28	8.5		2	0.8
1533761	1969-05-30	M	18	0	22	1	0	0	1		53.1	58.51			2.3584	7.288	20.012	2.57	6.9	30.1111	84.856	36.552	78.2	34.3	402.84	424	11.848	8.6	207.05	339	516	406	0.7	0.8	4.55714	4.42222	8.10952	7.57778	71.3333	60	72.9524	24.4762	26.5556	21.2222	2.90476	0.233333	0.688889	0.2
1539533	1985-03-04	F	8	0	4	1	6	9	1		65.9	82.55			4.08	8.6	28	3.41	7.7	21.14	68	31.2	70.1	32.2	526	410	10.3	12.8	177.5			412	0.7		4.4	4.2	8.1	7.4	105		17	8	31	19	1.8	1.15	0.8	0.2
1549872	1970-03-01	F	0	0	2	2	0	4	1			53.07			2.664	6.64	20.1	2.242	7.42		74.68	33.36	94.72	35.16	358.6	252.4	6	5.24	169.8	289.333		476	0.5	0.5	4.62	4.8375	8.12	7.9125	190.8	192.5	55.8	30.4	38.125	20.5	5.68	0.2	6.4	0.3625
1558266	1984-01-28	M	4	0	3	16	6	3	1		71.7	93.58			2.8375	8.7	23.8			23.7571	84	36.55			372		9.125		201.425			589.333	0.6			4.18333		7.31667					47	20.6667		0.2	3.58333	0.7
1563916	1984-08-11	M	1	0	0	3	3	5	1			49.64						2.65857	8.54286	22.35			89.4429	36.0714		425.571		17.3857								4		6.9					71.3333	37			3.83333	0.433333
1564844	1983-10-31	F	1	1	1	8	1	1	1			73.34		14.7667				2.633	7.71	26.1			84.9	34.47		363.4		9.86		261				0.488889						68.7143						0.433333
1565448	1981-09-10	F	4	0	15	3	0	0	1		65.6		16.3		3.63545	8.90909	25.9636	3.45667	8.25	22.9125	71.2455	34.3909	75.5667	31.6667	128	124.667	7.65455	10.5	133.709	157.5			0.6	0.62	4.56667		7.29167		70.9167		25.5455	23.8333			1.7
1569510	1988-04-06	F	3	0	3	4	4	28	1		36	52.3	29.3		2.2725	8.4	23.4	2.10375	7.8	21.1833	104	36.1	109.233	34.1042	597.75	684.583	12.675	10.65	176.575	258		806.667	0.2	0.4	4.4	4.33333	6.5	7.46667	178	102.955	24	15	81.6667	34.6667	2.8	0.36	6.06667	0.5
1571467	1982-10-12	F	0	0	0	33	12	9	1			50.6		1.9				2.40667	7.61667	26.96			88.0333	35.95		448.333		11.3167		270.333		454		0.666667		4.3		7.925		84			39.5	24.25			1.525	0.325
1573319	1994-05-30	F	1	0	7	7	5	6	1		38.8	70.4	20.9					2.666	9.3				101.18	34.5	379.25	427		8.6		175				0.6						73						0.566667
1573747	1948-02-11	M	1	0	2	2	1	3	1		62.1	70.3																								3.95		8.3					33	15			2	0.5
1579140	1990-05-19	F	4	2	1	25	17	0	1		33	59.53		2.3	2.535	7.9	22.45				88.25	35.3			442.5		9.45		182.667			556	0.4			4.3		7.9					53	24		0.2	9.1	1.2
1582398	1990-11-12	F	3	0	1	5	5	0	1		30	44.7																				271				4.2		7.1					21	14		0.4	1.5	0.4
2017424	1981-09-08	F	0	0	0	1	1	0	1											23.625																										0.42
2023183	1980-08-01	M	0	0	2	0	0	5	1			86.18	11.6		2.59	8.45	23.5	2.575	8.55	25.3	90.5	36.05	91.85	36.2	495.5	472.25	11.25	8.875	215.05	167.5			0.6	0.75	5		8.2		89	78.75	28	23			6.2
2038315	1991-01-21	F	3	0	0	1	2	6	1		34.7	49.69						2.68938	8.4				94.0375	33.2625		474.938		15.55		153.75		440.333		0.7125		4.2		8.9		80.6364			86	64		0.3	4.5	0.5
2042478	1977-07-21	M	4	0	32	2	2	0	1			80.28			1.9622	6.4561	18.0317			21.9522	91.7707	35.961			441.975		16.461		125.822				0.902632		3.85526		8.45263		154.684		77.5263	32.4737			5.01842	0.35
2059095	1962-07-10	M	1	0	3	39	6	12	1		77.6	74.84	24.5					2.46435	7.60435	11.6			89.1043	34.6348		332.739		9.14348		291.174		320.444		1.00435		4.62143		8.17381		86.6667			46.6667	43.0714		0.45	1.41905	0.390476
2063945	1967-12-22	M	20	0	16	2	2	0	1		61.3	66.45	13.7	5.95	2.16	6.65	19.5	1.35	4.1	23.1	89.5	34.3	86	35.3333	439	178.667	10.75	10.6667	231.1	218			0.8	0.8	4.1		8.9		76	81.6667	37	12			2.1
2064776	1977-04-19	F	4	5	30	19	12	11	1		68	74.5	5.2	22.7	2.90421	8.40526	23.6684	2.88	7.8	30.1	81.3053	35.6579	80.2	33.8	329.5	466	14.3579	21.3	162.743	183			0.563158	0.9	4.17059	4.5	8.11765	8	86.5294	99	33.3125	18.2353	49	16	2.49412		4	0.5
2064809	1950-04-26	M	2	0	6	3	1	2	1		71	62.59			3.41833	8.85	25.9167	4.64	9.6		75.8667	34.25	64.9	32	331.737	263	8.15	6.9	165.317		457		0.7	0.8	4.25	4.3	7.9	6.9	218.333	206	44	24.3333	13	9	2.15		1.1	0.4
2067888	1979-02-12	M	1	0	1	2	0	1	1			54.88	9.7		2.21	6.6	19			32.0488	86.5	34.6			255.667		15.25		261.7				0.55		4.35		9.1		100		33	15.5			4.95
2074230	1974-08-03	M	1	0	0	0	0	38	1			72.12						2.77674	11.5721	16.2357			115.358	36.1186	509.5	266.791		5.93256		53.8889				0.634146						134.5
2090712	1957-11-20	F	2	0	3	1	1	10	1		75.5	64.47	12.5		2.44875	7.3625	21.375	1.78286	5.61429		86.75	34.775	91.0571	34.5857		346.786	15.3625	5.82857	194.083	190.667	381		0.8875	1.82778	3.98571		7.55714		74.7143	115.125	35.5714	13.7143			2.55714	0.35
2091070	1956-11-13	M	1	0	1	1	1	0	1			67.13		2.56						19.6					539.375											4.5		7.8					24	8		0.485714	2.4	0.6
2092195	1978-06-06	F	14	1	32	1	0	3	1		49.9	58.06	7.5	1.009	1.93	6.96	20.14	1.88	7		104.48	34.82	104.3	35.7		381	10.48	9.2	325.85	623			0.525	0.6	4.1		7.4		111.667	61	66	43.6667			3.7
2098107	1983-06-25	M	1	0	8	40	12	7	1		101.2	101.32	20.6	14.7	2.83	9.96667	27			22.2273	96.3333	36.5667			538.4		16.2333		262.3			771	0.5		4.3	4.1	7.6	7.3	101		31	20	62	25	8.2		4.2	0.4
2099547	1980-05-14	M	3	0	3	0	0	20	1		64	73.93	12.6		2.94667	9.5	26.6667	2.29545	7.39091	26.45	90.4333	35.6667	96.4091	33.3091	240.167	303	13.5333	11.7273	145.7	102.8		435.167	0.6	10.7	4.1	4.50667	7.2	7.7	134.5	65.5	26	16.5	37.3846	31.8667	2.1	0.58	1.46	0.346667
2103428	1989-09-28	M	0	0	0	6	2	2	1			71.92		10.9				2.63	9.15	19.8			101.15	34.65	599.333	750.5		9.15		403.5				0.65						105
2106806	1960-05-12	F	1	0	3	0	0	5	1			53.97			2.06	7	19	2.09	7.1	25.3	92	37	94.7	35.9		461	6.4	8.8	289.8	327		328	0.5		4	3.76	7.4	7.94	66	66	34	10	38	19.3	6.8	0.433333	2.12	0.47
2108701	1991-04-01	M	0	0	2	0	0	6	1			61			2.66333	7.96667	23	3.26	8.3	18.1	85.6667	34.8667	77.6	32.8	299	237	13.2667	9.2	229.7			608.333		0.8	5.1	4.1	8.1	7.7	244	105	66	14	63.25	29.25	3.2		1.45	0.375
2124211	1979-05-09	F	31	2	32	16	12	0	1		61.2	65.77		15.7	2.3975	6.95	19.65	2.03	6.35		82.15	35.3	89.5	35	446	355.5	10.525	9.05	141.708	180		746.333	0.527273	1.1	4.4	4.775	7.92	8.225	77.8	62.5	44.7	20	76	20.25	4.17	0.4	2.425	0.475
2124289	1993-04-13	F	1	0	0	1	1	2	1											22.6					485.667											3.975		8.025					45.3333	20		0.6	2.06667	0.533333
2127532	1970-09-02	F	0	0	0	0	0	1	1									2.42	7.6				93.4	33.8		266		10.9		357
2132194	1974-06-18	M	0	0	0	1	1	0	1			59.95													366
2154619	1983-01-12	M	10	1	2	29	6	4	1		50.5	67.9	12.6		3.218	10.08	27.28			19.5	84.56	37.16			327.4		11.64		303.18				0.54		4.55		7.85		102		41	28.5			7.45	0.466667
2161164	1974-02-23	M	4	3	1	9	6	4	1		74.1	71.44	2.8	11.2				2.05333	6.6				94.7333	33.9667		413		14.5333		166	873		0.9	5.53333	4.5		7.4		100	148	67	27			4.1
2163414	1977-12-11	M	6	0	15	13	1	0	1		68.9	69.96		8.96667	3.46529	8.1	24.9471			26.2	71.8235	32.5647			445.25		12.9529		71.8267				0.629412		4.31538		7.45385		79.6923		43.8462	14.4615			2.41538
2172416	1980-10-20	M	0	0	0	0	0	14	1			62.14		2				2.66	9.1	29.1			98.5	34.7		374		11.2				340		0.8		4.7		7.88333		128			49	17.5		0.4	1.36667	0.25
2174027	1992-12-27	M	2	0	4	1	1	3	1			96.6	37	10.4917	2.975	9.4	27	3.07	10.1		89.5	35.4	94.8	34.7	484.5	400	14.8	10.5		356				0.8						69						0.6
2183357	1970-04-06	F	7	0	0	6	3	0	1		66.7	60.78			2.64	5.3	17			27.35	63	31.9			777		11.8		116																	0.828947
2190152	1993-03-15	M	1	1	9	0	0	1	1			53.97			2.46	7.9	23	2.99	9.3	15.6429	92	34.8	91.5	34	285	435.5	9.2	10.4	119.8	332		514.5		0.85		4.075		7.25		59.5			60.5	29.25			7.3	0.825
2199167	1992-06-18	M	1	0	3	0	0	2	1		26	78.8			2.22	7.3	20	2.72	8		89	37.1	80.1	36.7	411	359	15.6	16		343			0.3	0.6	4.3		7.7		242	178	62	31			3.1	0.4
2211525	1975-08-17	F	0	0	3	3	3	0	1			83.91	16.4	6.2						19.6												425				4.2		7.8					33	17			1.7	0.5
2220664	1978-11-15	F	3	0	1	1	0	2	1			71.21			2.164	6.84	19.86	1.93	6.8	20.4	90.94	34.78	101.9	34.5	324.6	256	12.34	12.1	266.067	409		375	0.46	0.6	4.24	4.1	7.04	8.5	100.6	116	41	16.4	28	15	5.1		1.2	0.3
2220717	1984-09-10	M	4	0	0	16	1	15	1			96.61	10.4					2.85	7	21.75			71.6	34.3		482		14.8		291		399		0.8		4.2		8.1					53	22		0.3	2.1	0.5
2223731	1978-01-19	M	0	0	1	0	0	4	1			105.8			2.71	7.8	22	2.735	7.65		81	35.5	79.55	35.2	363	368.5	10.8	10.2	89.4	300.5			0.7	0.9	4.5	4.7	8.1	7.6	75	53.5	61	28	30	21	4.2	0.866667	1.6	0.5
2227738	1983-08-22	M	3	1	4	22	11	0	1		70	79.37		2.83333	3.04	8.8	26.1			24.54	86.05	33.7			189.5		10.5		93.7			429	0.7			3.7		7.1					33	17		0.7	0.5	0.2
2242151	1988-07-23	M	0	0	1	9	5	0	1			70.3	18.8					2.368	8.3				103.86	33.86		319.2		17.44		339.8		322		0.54		3.98		6.975		90			41.5	36		0.35	1.2	0.425
2243406	1968-04-12	M	2	1	3	1	1	4	1		109.3		29	21.75						21.7125																5.05		7.4					26	26.5		0.5	0.9	0.25
2245235	1958-05-07	M	0	0	0	0	1	5	1			80						2.77667	7.70417	23.84			78.1125	35.5458		360.458		11.5				375.833		1.72174		3.62857		6.71429		60.3182			42	54.2857			0.6	0.2
2252836	1969-02-16	M	1	0	3	0	0	15	1		61.7	74.39	12.1		2.455	8.275	23	1.94	8.4		94	35.9	122.6	35.34	280	354.8	17.55	5.1	241.875	94			0.525		4.65		6.925		66.25		21.5	12.25			3.425	0.3
2277116	1967-08-10	F	0	0	1	1	1	8	1			57.6		4.8						31.1												363.667				4.6		8.1					32	12.6667		0.4	2.03333	0.5
2280527	1993-04-16	M	3	1	1	3	2	3	1			73.9						4.01667	10.6667				77.6	34.3333		215.667		8.16667		161				0.733333		4.3		8.35		124			39	26.5		0.433333	1.05	0.35
2283198	1981-07-01	F	5	0	3	2	1	0	1			79.54								22.8333												201				4.4		7.05					27.5	26.5		0.45	0.45	0.15
2294662	1969-03-25	M	3	0	13	5	2	14	1		57.2	72.37			3.04	9.03333	26.3333	2.23333	7.61667	22.74	86	34.5333	102.667	33.35	451	399.667	11.2667	7.31667	212.733	164.333			0.966667	2.31667	4		6.9		148.333	141	47.6667	42			2	0.4
2303237	1976-06-09	M	2	2	6	1	1	6	1			63.95	18.4	14	2.24	8.46667	24.1	2.324	7.96	19.9333	107.033	35.3333	97.78	34.98	306.5	325.6	13.0667	9.3	433.8	379.333			0.45	0.566667	4.4		7.5		96	105.667	62	26			5.6
2305416	1976-10-13	F	5	0	12	22	6	8	1		99.8	44.59	10.3		2.08053	7.05789	20.4579	2.26667	6.66667	29.25	98.3263	34.7684	87.9667	33.4667	608.684	529.667	13.4579	14.0333	107.388	314.667			0.677778	0.7	4.34375	4	7.3375	7.2	151.125	133	48.1875	24.625	30	38	5.30625	0.216667	2.6	0.6
2306791	1980-01-03	M	2	0	7	2	1	4	1		67	91.62	18.7		2.7025	10	28	2.74	10.35	21.575	103.5	35.75	106.7	35.45	309.5	362.5	8.9	10.8	135.35			762.333	0.65	0.666667	4.4	3.86667	7.56667	7.3	121	137	66.3333	40	58	19.6667	3.23333	0.4	3.03333	0.5
2307040	1968-12-16	F	1	0	2	5	0	10	1		48.5	49.44						3.23	6.8				67.2	31.425		273		8.975		264		260		0.7		4.25		7.275		70			45.5	46		0.5	1.875	0.475
2324026	1973-07-13	M	0	0	4	0	0	6	1											23.3												281.6				4.1		7.03333					32.6667	29			1.15	0.316667
2324826	1987-07-01	M	1	3	4	1	0	0	1			71.48	3.8		2.55	7.9	20.65	3	7.9		81.2	38.25	77.6	33.9	208	201	8.8	7.3	161.45	226			0.6	0.7	4.5		7.6		188	164	61	24			11.2
2334183	1974-02-18	F	2	0	3	0	0	1	1			54.43	23.5	3.05	2.86	8.5	24			25	83.9	35.4			511		7						0.65		4.45		8.8		99.5		42.5	34			2.15	0.2
2346328	1993-11-06	F	4	0	8	1	0	5	1		25.8	57.5	22.2		3.1575	9.85	30	2.64	8.13333		98.25	32.425	94.9	32.5667	286.5	274.333	10.525	8.3	231.567	287		693.5	0.4	0.566667		4.53333		8.26667		119			63	22.6667			3.56667	1.16667
2354663	1987-03-23	M	0	0	1	2	2	3	1
2361112	1973-04-06	F	5	0	17	2	1	0	1		57.2		8.5		2.3	7.56667	20.6167			28.6	90.1833	36.45			378		12.9833		230.467				0.54		4.26	4.55	7.84	7.65	64		44.2	32.2	45	27.5	3.76		2.125	0.55
2361870	1984-09-26	M	0	0	0	32	5	11	1			56.24		5.16667				2.86	10.1	26.8			100	35.3		364		10.9		214		468.778		0.8		4.08667		7.45333					48.8667	30.8			1.28	0.466667
2367264	1968-01-11	F	16	7	24	4	2	9	1		61.1	63.05	17.8	2.9				2.67	9.3	25.28			100.4	34.7		449		9.7						0.8		4.5		7.95		191			58	34.5		0.3	3.6	0.35
2367455	1983-06-29	F	1	0	4	1	0	9	1		45	55.33		3.03333	2.80667	9.16667	25.8667	2.774	8.64	30.5	92.3667	35.5333	91.1	34.22	374.333	347	7.2	8.74	170.25	278.667		510.5		0.625		4.25		7.9		83			40.5	16.5		0.4	3.05	0.5
2373458	1990-08-02	F	2	0	10	1	0	1	1		27.8	43.09	17		4.17	9.9	28.5667	4.945	9.95	26.8727	68.4333	35	62.05	32.65	133	174.5	7.96667	8.6	170.9				0.5	0.5	4.4	4.1	8.4	7.6	238	63	38	13	53	19	1.2	0.338889	3.9	0.6
2376874	1981-11-06	F	8	0	6	13	11	12	1		53.5	59.87	21.6	4.33333	3.14333	10.025	28.9083	3.165	8.92273	24.7059	92.35	34.875	84.9182	33.2182	180.333	332.636	8.51667	7.95455	43.125	86.9231		220	0.433333	0.63125	3.8	4.4	6.7	7.4	97	98.4	111	93	28.5	23.5	1.1	0.4	1.05	0.25
2379620	1982-02-15	M	12	3	0	6	5	0	1		84	52.75	25.2					2.68706	8.41176	25.687			91.9353	34.0353		873.647		15.3765		200.2		325		0.625		4.3		6.7		97.9375			19	15		0.5	1.4	0.5
2385452	1990-01-03	F	0	0	0	21	6	45	1			62.59						3.53304	8.23913	26.8			72.7348	32.1217		379.783		6.83913				276				2.86667		5.99167					28.0833	8.33308		0.3	1.04167	0.583333
2387206	1980-09-23	F	3	0	1	5	2	12	1		49.9	53.07			3.92	8.03333	24.8333	4.27	8.5		62.8667	32.7333	62.8	31.7	371	407	13.5333	12.2	80.1	501			0.55		4.95		8.4		87.5	83	27	23			3.2	0.35
2387841	1977-11-28	M	3	0	5	1	0	0	1		60.8		29.9	6.6																		265.5				4.36		7.36					25.2	14.6		0.55	1.72	0.38
2401169	1939-12-01	F	0	0	14	0	0	1	1			63.16																								3.9		6.6					13	7			1.8	0.3
2405676	1992-05-10	F	1	0	2	0	0	2	1		23.8	51.71	26.2		2.76	7.5	20.5			18.3	74	36.65			354		10.35					449			3.9	4.48571	8.2	7.22857	123		48	27	41.7143	28.4286	2.5		3.27143	0.485714
2410301	1974-04-18	F	1	0	0	0	0	9	1			85.73		13.1				2.075	6.3	22.75			88.2	34.4		469		9.3						1.6		4.75		8.27		58			26.6	13.1		0.3	1.67273	0.418182
2428175	1967-04-09	F	1	0	10	3	3	25	1		114.3	74.39			2.8175	8.65	24.5	2.4175	7.675	22.6727	87.25	35.175	94.1	33.75	349.25	333.75	7.35	4.725				402.333	0.45	0.625	4.05	4.26667	7.35	7.36667	75.5	135	35	14	32	22.6667	1.85	0.35	4.6	0.466667
2432355	1977-01-15	F	5	0	10	4	1	19	1		61.7	64.41	1.5	19.36	2.00333	6.5	18	2.61636	7.76364		89	36.6	86.6636	34.2818	422.333	404.545	13.7333	14.1455	284.767	268.2		345	0.6	0.68	4.6	3.22143	8.16667	7.46429	53.3333	58.25	38.3333	13	54.8571	38.1429	9.76667	0.5	1.37857	0.4
2433089	1989-01-22	F	0	0	2	0	0	2	1					18.925						23.4												430.75				4.4		7.26667					38.6667	29		0.266667	2.03333	0.466667
2434279	1965-08-27	M	1	0	4	2	0	4	1			103.47		8.3				2.89	7.5	25.4			81	32.1		240		7								3.9		8.675					18.75	13.5		0.3	0.55	0.15
2448973	1971-04-09	F	1	0	0	11	6	26	1			50.8		0.9999				2.3525	9.075				108.425	35.7		336.25		5.2		196.667		554		0.725		5		9		93.5			68	24			4.4	0.4
2455369	1987-05-09	M	0	0	3	1	1	0	1			78.18		0.9999						25.92												329				4.31		8.28					42.7	41.8			0.85	0.27
2463611	1985-06-26	M	0	0	2	0	0	3	1			58.51		3.75				3.06	9	21.7333			84.7	34.74		389.6		13.4				508		0.666667		4.45		7.15		113.25			32.5	14.5			0.9	0.35
2463807	1978-09-28	M	5	0	1	5	5	4	1		63.5	63.18	20	14.6	3.246	9.68	29.14	2.50583	7.36667	30.2667	90.06	33.1	86.6083	34.0083	489.4	310.75	9.66	9.53333	196.767	150.9		1192	0.7	0.772727	4.575	4.4	8.375	8.8	164	141.375	84.5	37	90	29	2.8	0.3	6.9	0.8
2465801	1990-04-11	M	1	0	1	0	0	8	1			58.06		9.75	2.34	7.7	21.4	2.88667	10.8333	21.54	91.5	36	104.733	35.7667	610	318.667	12.7	6.26667	85					0.766667						52
2479133	1978-06-29	F	2	0	9	7	3	10	1		54.9	56.7	6.4	13.4	2.505	8.13333	23.9333	1.932	7.4		95.1333	34.35	111.28	34.46	280.5	142.8	10.5833	7.3	172.44	300.5			0.666667	0.65	4.4		8.13333		120.333	125.25	83.6667	60			3.96667	0.614286
2487464	1987-01-07	F	2	0	3	4	3	5	1		65.6	94.94	19.3		3.864	10.3	29.04			24.6	74.96	35.56			182		6.42		102.66			412.5				3.12308		5.73077					54.1538	35.8462			7.09231	3.34615
2505846	1981-06-18	F	2	0	0	0	0	7	1			59.42						2.73	8.5	23.7471			90.1	34.6		278		8.4		351				0.4		4.3		7.1		104			37	14		0.28	7.9	0.4
2507811	1990-06-08	M	0	0	1	2	1	4	1			59.87		5.325	2.45	7.5	22	2.68353	8.31176		88	34.9	88.5706	35.0529	451	381.706	14.8	12.3706	312.2	450.857				0.6		3.66667		8.76667		114.25			30.3333	19.6667			1.93333	0.466667
2521331	1970-05-23	F	0	0	2	1	1	0	1			63.67								19																4		8.3					20	13			1.5	0.4
2522541	1988-10-02	F	6	1	19	10	2	7	1		29.4	52.16		6.7	2.71	8.55	24.325	2.075	6.4	19.6667	89.325	35.475	91.6	33.7	582.625	631.5	13.7	11	284.557	311		485	0.3		4.45	4.2	7.55	8.4	295	81	132.5	75.5	27	9.5	4.15		1.15	0.3
2535456	1982-04-19	F	1	0	0	2	0	9	1		59.5	61.29						1.94778	6.6				101.8	33.6		348.444		10.9		345.167				0.577778		4.2125		6.9		89.5714			32.875	20.125		0.4	1.825	0.475
2535852	1976-08-27	F	0	0	2	0	0	5	1			60.32		9	2.26	7	20			26.8	90	34.5			413		13						0.5		4.6	4.65	8.2	7.4	91		43	16	28	16	2.8		1.6	0.4
2566333	1990-07-17	M	1	0	2	7	0	12	1		29.3	50.4		3.15				2.33	9.52	21			116.12	35.5		391.4		6.6		157.667		335		0.55		3.85		8.2		133.25			41.5	17.5			0.75	0.2
2573563	1987-12-07	F	0	0	1	7	5	0	1			65.31		1.01811				2.18	7	27.4			96.3	33.3		520		13.5		782						4.48636		6.62273					21.9545	11.2273		0.9	3.11818	0.472727
2575276	1985-09-23	F	0	0	1	4	4	10	1			64						2.9725	9.675	25.6			92.35	35.3		374.25		8.375				427		0.45		4.3		9.7		123.5			46	13		0.366667	2.8	0.5
2594362	1980-01-27	M	2	0	3	7	3	1	1		58.5	76.7	3.4		3.385	8.85	26.1	2.79	8.6		77.1	33.95	91.1	33.95	404	311	10.2	15	186.3	328		1028.14	0.55	0.65	4.3	3.675	8.2	7.0375	174.5	165	51.5	40.5	59	13.375	1.55	0.4	2.7	0.7125
2600801	1944-05-12	F	1	1	0	1	1	0	1		73.6	70.76		16.8																		389.5				4.77778		8.02222					33.7778	14.4444			2.78889	0.333333
2617411	1985-05-04	F	1	0	6	3	0	0	1											24.25
2625098	1975-12-27	F	1	0	12	0	0	1	1			78.47		3.5				2.72	8.2	21.6667			89.25	33.85		437.5		9.7						0.6		4.58571		7.35714		90.5			35.7143	20.4286		0.382353	2.3	0.4
2629736	1967-07-20	F	5	0	4	8	2	7	1			68.04						2.50667	7.36667	26.525			86.5	34		368.667		8.5		291		606.5		1.26667		4.86		7.54		208			53.4	32.6			3.64	0.64
2635925	1984-08-10	F	4	0	9	4	3	16	1			72.12						3.945	8.475	17.2667			67.4	31.95		429.5		15.05		336.667				0.475		4.8		7.4		82			41	24		0.25	4.6	0.5
2640110	1989-06-08	F	0	0	1	2	2	12	1			61.68						1.86667	6.13333				92.5333	35.5333		603		15		226		263.5		0.566667		4.15833		7.775		40.6667			27.75	15		0.342857	0.9	0.291667
2641366	1981-06-13	F	1	0	2	3	2	0	1		63.5	64.6		11.94	2.50273	8.6	23.2455			32.25	92.8727	37.0545					15.9273		271.857			543.667	0.366667		4.5	3.78966	7.5	7.95862	127		54.5	13.5	47.2759	13.3448	1.75		4.86207	1.62759
2642812	1968-10-25	F	1	0	7	1	1	18	1			83.91						4.155	10.7				77.55	33.1		256.5		4.85		94		422.167		0.95		3.28333		5.73333		95			24.5	16.6667		0.6	7.28333	4.5
2646098	1975-04-18	F	2	0	24	0	0	5	1											17.6																4.23333		7.6					59	31.3333			2.26667	0.666667
2662729	1983-02-08	M	1	0	0	20	4	2	1			61.23						2.05	5.7	24.9			85.9	32.4		240		9.8				436		4.6		4.26667		6.7					58.1667	39.25			2.68333	0.658333
2664294	1988-09-10	F	0	0	1	7	2	0	1			49.52		6.4				3.12	9	24.5			79.8	36.1		471		22.6						0.7		3.96667		7.8		47			32.3333	16			3.03333	0.366667
2679135	1987-05-14	F	5	0	0	9	2	4	1			76.65		5.85				3.69	8	29.9			66.4	32.7		795		6.2		240				0.8						107
2699103	1984-05-26	M	0	0	0	13	3	10	1			59.64						2.88	10.15	26.8667			103.8	33.95		354.5		7.5						0.6		4.6		8.1		110			39	17		0.2	1.85	0.35
2718054	1975-10-14	M	0	0	0	3	1	9	1			63.5						2.42	6.6	22.1			78.5	34.7		163		7.2		116				0.6		4.2		7.7		147			63	45		0.5	1.2	0.3
2724410	1978-04-22	F	0	0	0	0	0	4	1			52.61		4.1				2.61	7.8	20.6			84.7	35.3		321		8.8		217				0.8						84
2758226	1983-01-14	M	0	0	0	0	0	2	1			48.53								24.4
2814074	1992-05-08	M	0	0	0	0	1	12	1			84.1						2.98889	9.28889				89.0889	34.9444		441.333		10.6		473				0.6						83.6667						4.56667
2843553	1990-06-12	F	0	0	0	3	1	3	1											28.85																4.35		7.4					38.5	33.75		0.666667	2.75	0.6
2856633	1976-03-17	F	0	0	0	12	7	1	1					10.5						28.0462
2874629	1979-05-12	M	0	0	0	1	0	38	1			76.2		4				3.285	11.05	21.7077			97.15	34.65		401.5		7.95		84.5				0.9						59
263182	1959-03-15	F	0	0	9	0	0	16	2	2003-07-22 23:59:59			15.6																	280.8		438				4.5		7.3					25	8
367450	1952-05-06	F	2	0	3	0	2	26	2	2012-09-04 18:00:00		74.84						2.571	7.3	21.9			84.78	33.52		261.8		7.88		256.7		568		1.77		4.6		7.2		305.143			37	14
1000642	1978-11-22	F	1	4	15	0	0	7	2	2005-06-20 23:59:59	51.7	51.3	1		2.65143	7.68571	23.1857	2.17	6.7		87.6857	33.1286	94.9	32.5	286.286		20.5	24.8	106.975			2978	0.525	0.6	4.25	2.9	8.24	4.6	166.5	189	114.5	76.5	227	77	3.85	0.775
1004318	1987-05-11	M	1	0	0	8	10	25	2	2006-11-02 17:18:00	64	64.4						3.36	9.6				78.9	36.2		260		15.8						1.2		4.1		7.1		263			140	84
1006747	1972-10-09	F	1	0	7	0	0	9	2	2002-10-28 23:59:59			13.9		1.81333	6.16667	17.3333				95.6667	35.7					12.6333		192.2				0.566667		3.76667	4	8.03333	6.8	109.667		99.6667	19.3333	30	15	6.03333	0.6
1007166	1974-02-08	M	0	0	63	1	2	2	2	2012-05-24 23:59:59			4.4							27.7					245.333
1019684	1978-12-05	M	2	1	15	0	0	1	2	2009-12-22 23:59:59	90.3				1.78333	6.06667	17	1.68	5.7		94	36.3	98.8	34.3	494.667		9.76667	13			357	286	0.7	0.9	3.8	4.6	8.9	7.5	115.5	115	33	7.5	61	31	4.4	0.35
1028444	1963-09-04	M	0	3	22	2	5	5	2	2010-12-04 12:47:00					2.49458	10.2542	27.5085	3.67	10.1		110.359	37.3305	81.2	34	442.414		7.59492	38.1	91.0254				0.50678	0.7	4.06949		7.12712		129.356	134	31.5085	22.2712			1.275	0.335
1045533	1959-02-27	M	0	1	7	0	0	3	2	2008-02-20 23:59:59				3.2	2.95	8.43333	24.3333	3.51	8.3		82.3333	34.7667	70.9	33.3	330.667	376	13.9	16.6				270	0.766667	1	3.75	3.2	7.75	5.5	129	117	77	29.5	74	23	4.55	1.5
1056259	1954-02-12	M	2	2	1	0	1	0	2	2009-07-31 23:59:59	53.1		37.8	37.8				2.26	8.1				108	33.2		465		9						2						166
1079164	1963-12-04	F	0	1	0	0	2	0	2	2004-08-11 23:59:59	59.9			0.9999	2.54	7.1	21				82	34.2			582		13.7		234	386.8			0.6		4.85	2.4	8.35	9.1	141.5		67	18.5	41	16	5.8	0.55
1123611	1956-07-30	M	1	0	0	1	2	0	2	2010-06-06 23:59:59	90.3		9	9																		249				4.6		9					206	99
1123754	1968-06-07	F	0	4	5	3	6	52	2	2006-04-10 21:35:00	64.4	67.6	7	6.8	2.64818	8.12727	23.4864	2.64	7.9		88.6909	34.6591	87.9	34.1	495.545	464	17.5636	21.9	212.022				0.658824	0.7	4.16667	4.7	7.47333	8.2	348.6	719	39.6	25.6667	75	27	1.9	0.566667
1123938	1979-06-14	F	4	4	2	4	4	3	2	2002-04-13 23:59:59	54																					347				4.8		8.2					47	22
1125227	1978-06-21	F	1	0	4	0	1	16	2	2004-09-25 10:35:00	69.4		19.4		2.715	8.575	25.25	3.73	10.8		92	34.4	93	31.1	410		12.225	9.8	359.1	86.4	993		0.633333	0.6	4.43333	3.8	8.2	7.6	93.3333	69	79.3333	35.3333	78	62	7.16667	0.866667
1133798	1961-06-30	M	0	5	9	1	8	13	2	2001-09-16 23:59:59																				347.1		613				4.6		8.6					64	23
1145837	1970-04-17	M	3	5	24	4	9	5	2	2010-02-22 15:03:00	52.6	50.8	1.8		2.12222	6.77778	20.3889	2.7	7.2		95.9444	33.2778	78.5	34	274.333	70	10.3333	24.5	91.4625		672.5	538	1.2	5.9	4.44286	4.6	7.68571	6.6	186	150	42	25.7143	35	29	1.88571	0.357143	2.1	0.666667
1147302	1964-05-18	M	14	0	35	0	1	0	2	2009-10-05 23:00:00	74.4		2		5.43	8.05	30.5	2.43	7		55.5	26.6	88.9	32.4	573.5	385	11	8.5	133.4			542		1.4	4.5	4.6	8.6	7.4	176	96	34	21	44	8	0.7	0.2
1148672	1964-11-11	M	5	0	3	1	0	0	2	2009-11-25 23:59:59			3.5																	77.1		493				4.3		7.4					67	52
1149712	1963-03-08	M	0	2	0	1	3	0	2	2001-11-16 23:59:59	60.3		1
1162207	1962-03-06	M	3	8	1	2	18	0	2	2005-11-03 23:59:59	64.4		3.7					2.19	6.2				87.2	32.5		347		10					1.3	1.8	4.1	3.9	7.1	7.1	88	106	41	27	21	11	1.2	0.3
1164106	1965-05-27	M	3	1	8	1	2	1	2	2007-03-20 07:40:00	67.1		15.3	8.7	2.59	8.4	24	3.03	9.9		91	35.7	89.1	36.7	308		22.5	16.2	186				0.6	0.7	4.15		7.35		109.5		52	43			5	0.5
1174826	1982-05-23	F	1	0	1	0	1	1	2	2003-10-03 12:30:00																				313.1
1180478	1981-08-13	F	0	4	7	0	4	7	2	2008-05-13 23:59:59	61.1		10																	394
1191229	1988-05-12	M	0	0	1	0	7	8	2	2010-08-30 23:59:59								2.74	9				93.9	34.9				16.5		233.1		425		0.7		4.1		8.1		444			76	47
1193388	1975-10-05		6	6	24	3	3	3	2	2001-05-15 23:59:59	62.6	71.21	8	12.2	2.4416	7.712	21.94	2.12	6.7	28.6235	89.808	35.216	90.6	34.9	404.091		15.592	15.6	160.767			309	0.536364	0.6	4.77826	2.2	7.27826	6.1	102.217	195	36.1739	33.8261	60	9	2.0913	0.486957
1196355	1973-08-05	F	1	0	2	0	0	1	2	2006-09-04 23:59:59			1.5		4.26	9.35	28	4.33	9.4		66.5	33.2	67.2	32.3	416.5		12.15	11.2	271.7				0.85	0.8	4.1		7		93	82	26	18			0.8	0.2
1201036	1962-11-02	F	0	1	0	0	4	1	2	2005-03-17 23:59:59	94.2		4.2	3.7				2.76	8.2				84.4	35		513		9.3						0.5						132
1208862	1952-07-23	M	2	9	4	3	11	5	2	2001-11-22 23:59:59			1																	49		631				3.8		7.3					52	36
1220594	1969-07-21	F	1	3	18	1	3	24	2	2002-08-08 12:33:00	54.9		12.3		2.035	6.7	19.5				94	35			504.5		10.65			178.8			0.6		4.4		8.6		87		27	15			2.8	0.5
1223134	1955-04-17	F	1	2	3	0	0	2	2	2006-05-12 23:59:59	68.4	48	5.5		1.88667	5.9	16.8167	2.7	7.8		88.6	34.95	91.9	31.5	378.167	440	11.4	11.7	250.1	256.9	1510	290	0.88	1	3.65	4.4	8.225	7.5	160.75	302	67.75	21.5	41	67	2.15	0.55
1224995	1966-07-08	M	15	11	29	0	0	5	2	2011-07-08 23:59:59	57.6	60.32	21.6	22.3	3.28091	11.0545	31.0091	3.07	11.2		94.9364	35.7364	101	36.1	397.273	359	8.29091	13.4	103.38	59.2			0.59	0.8	4.18889	3.8	7.75556	7.8	110.778	110	20.7778	14.6667	83	80	0.766667	0.211111
1266003	1981-09-24	M	1	4	1	0	1	0	2	2009-06-12 23:59:59	70.3	86.18		8.2				3.8	10.6				79.7	35				13.5		263.4				0.9						179
1274622	1935-10-11	F	0	2	2	0	7	4	2	2004-11-22 23:59:59	56.5	77.3	12.5	14.5				1.75	5.9				96	35.1		125		24.9		147.9				1.7						212
1292538	1967-05-21	M	0	2	1	1	3	2	2	2003-05-23 22:50:00	49	53.2			2.65656	8.51148	25.1197	3.38	10.7		94.9328	33.9574	87.6	36.1	248.492		22.0279	23.8	183.4		329	262	5.02368	7.4	3.48667	4.4	6.95385	8.7	295	352	54.3571	44.1429	24	12	2.47692	1.13846
1295507	1951-06-20	M	0	1	9	0	3	16	2	2010-04-30 14:00:00	61.2		1.6		2.675	7.275	21.4	1.98	8.3		79.5	34.275	120.2	34.9	340.25		9.25	6.3	225.6	127.1	464		0.75	1.1	4.35		8.35		106	74	44	25			4.35	0.55
1353737	1937-08-31	M	5	3	32	3	1	15	2	2003-06-23 23:59:59	57.2		3.3		2.14	7.3	20.6667				97	35.3			179.333		16.9667						4.4		3		6.86667		186.333		93	24.6667			4.8	1.4
1409584	1951-06-14	F	1	0	1	0	0	11	2	2009-06-24 23:59:59	69.6		14.7		4.39091	9.49091	28.5091	4.78	11.5		64.9545	33.3091	79.9	30.1	292.091	170	8.15455	7.9	141.775	175.4	361		1.48	5.3	4.3		7.9		90.3333	123	34	29			0.766667	0.2
1434220	1966-10-20	F	0	0	1	0	0	1	2	2001-05-15			11.8																	97.9						3.8		7.3					105	34
1457610	1976-11-28	M	0	0	30	1	0	15	2	2005-11-28 23:59:59			10.6	0.9999	2.012	7.48	20.2	2.46	6.6		100.4	37.26	76.4	35.1	379.2		12.06	12.6	218.15	0.1		227	0.46	0.6	4.175	4.2	7.975	8.2	80.25	75	51	16.25	15	14	9.7	1.05
1459161	1962-10-02	F	2	0	3	3	7	17	2	2009-01-30 23:59:59	53.6	45.2	4.4		2.14	7	20	2.75	8.3		94	35	89.1	34	559	416	11.85	11.6	352.6					0.6	4.9		7.2		121	73	38	13			4.2	0.5
1468346	1924-11-29	F	10	0	0	0	1	0	2	2012-04-16 12:30:00								3.55	9.5	21.8667			82.8	32.4		144		6.6		182.3		371		0.5		3.1		5.6		66			39	30
1474176	1968-08-06	M	1	0	0	0	1	0	2	2010-01-15 23:59:59																				61.3
1496357	1980-04-13	F	1	0	0	1	0	1	2	2012-02-14 01:52:00		83.91		0.9999				3.07	8.6				87.3	32.2		73		28						3.7						63
1512130	1955-02-25	F	4	2	37	2	5	24	2	2003-11-06 21:36:00	63.5				2.73929	7.525	22.3536	2.77	7.8		81.3679	33.8464	88.4	31.8	337.385	147	17.2464	14.1	100.867				1.81852	1.6	3.71364	3.4	8.30455	6.8	347.591	329	58.6818	32.9091	22	14	1.07727	0.313636
1523903	1966-06-10	M	0	0	2	0	0	4	2	2002-02-27 23:59:59																						1905				2.8		5.2					51	15
1568759	1959-03-29	F	2	3	0	4	16	6	2	2006-11-19 02:54:00	99.1	51.7	1.1	1.1	1.72588	4.60588	13.8294	0.98	3.3		79.8941	33.2176	102.1	32.8	522.176	253	12.9294	9.5		119.3		286	1.925	2.1	3.55	3.6	6.9	6.6	127	264	73.5	31	36	16	1.9	0.4
2030794	1953-03-02	F	0	1	2	0	0	2	2	2011-05-23 23:59:59	55.3		2	15.3	2.02	7.1	20				99	35.7			443		7		77.75	262.7			1	1	4.45		8.3		73.5	69	34.5	12			2.15	0.4
2031843	1956-09-22	F	1	6	18	1	5	25	2	2008-05-30 23:59:59	56.2		13.9		2.6075	7.85	23.525	2.29	7.1		90.125	33.4	96.5	32.1	490.875		10.75	12.5	128.463	293.8		370	1.525	3.6	3.95714	1.5	7.24286	4.6	146.714	99	35.2857	24.8571	25	33	1.51429	0.357143
2041995	1974-09-24	M	3	8	13	0	4	3	2	2011-06-13 23:59:59	88.9		1.1		2.56154	8.53077	25.3154	1.89	6.1		98.7154	33.9077	97.9	33	378.615	341	22.5923	19.7	139.483		250		1.19167	2.8	4.02		7.26		167.1	117	42.2222	34.2			1.43	0.34
2059149	1992-12-15	M	1	4	8	1	11	31	2	2011-04-20 07:25:00	20.4	43.3	18.8	20.1	2.8225	10.35	28.5	3.02	10.8		100.5	36.625	102.3	35			7.75	10.7	155.375	529.9				0.5		3.5		7.8		111			38	18
2098768	1948-05-21	F	0	3	6	0	0	1	2	2006-02-17 23:59:59	54				2.55143	8.18571	24.2857	2.2	8.5		95.2857	33.8571	113.6	34	459.333		9.17143	11.1		35.4	387	417	4.75	4.5	4.425	4.1	7.95	7.9	474.75	251	32.5	18.75	29	20	0.925	0.275
2114335	1975-08-09	M	1	0	17	0	3	6	2	2010-03-27 11:19:00					2.775	8	22.5	2.6	8.9		81.5	35.35	100.8	34	240.333	312	12.55	11.1	257.7	101.6	460		0.65	1.1	4.6		7.8		81.5	97	37.5	7			8.45	0.45
2128426	1944-01-08	F	0	1	0	2	4	3	2	2006-04-16 04:20:00	68.9		11	8.5	2.78	8.3	24	3.87	9.5		85	35	80.4	30.5		532	10.1	6.3	189	187.8			0.8	0.9	3.8	4.3	8.6	9	107	106	39	11	133	190	4	0.6
2142152	1967-08-22	F	0	0	16	3	7	14	2	2012-12-31 23:59:59	65.3	52.78	1.2	8.825																						3.6		7.2					28	15
2143990	1977-04-30	F	0	1	8	1	9	12	2	2008-07-01 23:59:59					1.74	5.1	14	3.05	8.7		83	35.4	84.6	33.7	26		4.6	12.3	184.6					0.7		4.7		8.5		84			26	15
2210444	1935-07-30	M	0	0	2	2	5	3	2	2010-07-12 23:59:00			8.8	3.6				3.21	8.5				79.8	33.2		209		11.9		393				4		4.8		8.9		222			32	10
2261927	1936-04-02	M	1	1	1	1	4	8	2	2001-03-31
2280535	1991-07-04	M	2	0	0	7	8	18	2	2013-03-07 07:02:00	36.8	69.9	17.6	10.4				2.73	8.4				86.1	35.7		372		6.5				746		0.6		4.05714		9.15714		61			108.429	50.4286			7.27143	1.61429
2287752	1947-03-23	F	1	6	4	2	1	0	2	2005-04-21 23:59:59	49.4		1.4																			800				4.3		7.8					44	17
2314731	1971-09-18	M	8	0	0	0	0	1	2	2004-01-11 23:59:59																										4.4		7.5					21	16
2390465	1963-06-19	M	15	5	6	0	2	0	2	2009-09-03 23:59:59	71.7		8.5		1.81	5.9	18				98	33.3			463		10.8		208.3				1.8		4.2	4.3	7.3	8.9	97		21	9	85	44	2.4	0.5
2414079	1970-10-06	F	0	0	2	0	2	1	2	2002-02-24 00:48:00			1.3
2427827	1943-12-16	F	0	4	11	0	4	11	2	2002-03-25 23:59:59	53.1		4.4																			354				3.3		8					15	7
2453600	1967-02-09	F	1	0	6	1	0	6	2	2007-03-17 23:59:59			6.6																	149.7
2471067	1967-07-30	M	0	2	10	1	0	9	2	2003-08-09 23:59:59	62		1		2.39833	8.61667	25.4167	2.24	6.7		106.183	33.8333	89.3	33.5	163.667	246	6.23333	6.1	59.7				7.51667	11.1	3.3		7.025		365.5	274	39	48.75			0.675	0.325
2487266	1970-07-06	M	0	0	4	0	3	8	2	2010-08-26 23:59:59	54.4		16.8	18	2.426	8.72	24.4	2.41	8.7		99.6	36.08	101.7	35.5	240.6	304	12.5	11.8	164.95	158.3			0.6	0.5	3.66667		8.46667		128.667	122	91	63.6667			3.6	0.566667
2526797	1963-12-19	M	2	1	0	1	0	0	2	2007-02-23 05:05:00	106.3		4.5		4.42	9.6	30	4.75	10.4		67	32.4	68	32.2	337	288	12.4	18.6		172.4		813	1	1.1	4.1	2.8	8.3	5.5	109	114	9	14	22	34	2.8	0.3
2538989	1977-02-24	M	1	4	5	15	5	0	2	2008-08-03 23:59:59	77.7		2.7					3.67	8.9				71.7	33.8				17.9				449		0.6		3.6		8.6		90			24	18
2615833	1985-10-07	F	2	0	1	5	0	0	2	2012-10-05 09:30:00	69.8	64.9		20				2.89	7.6				81.3	32.3		205		7.4				238		0.5		4.2		7.5		53			59	22
1000782						0	0	2				78.47						5.41	14.2	24.3059			73.2	35.9		197		7.8		102		199		0.9				7.1		94			30	54			0.6	0.2
1004200						6	5	4				58.96		5.05				2.88224	7.95412				84.4682	32.7635		714.682		10.7706		223.973		301.403		0.710667		3.9918		7.02623		86.0164			32.8689	30.8197			1.15574	0.298361
1213264						2	0	0												23.875
